# Supplementary material for: A Case Report of Switching from Specific Vendor-Based to R-Based Pipelines for Untargeted LC-MS Metabolomics
Source: Metabolites. 2020 Jan 8;10(1):28. doi: 10.3390/metabo10010028 (PMC7022532; doi:10.3390/metabo10010028)
Supplement: Supplementary file 1 [file metabolites-10-00028-s001.zip]

Archive with 2 entries (2 files):
- A brief Tutorial on Rvf.pdf
- Supplementary MaterialR2v2.pdf
